# Supplementary material for: Correlates of Cancer-Related Fatigue among Colorectal Cancer Patients Undergoing Postoperative Adjuvant Therapy Based on the Theory of Unpleasant Symptoms
Source: Curr Oncol. 2022 Nov 26;29(12):9199–214. doi: 10.3390/curroncol29120720 (PMC9777281; doi:10.3390/curroncol29120720)
Supplement: Supplementary file 1 [file curroncol-29-00720-s001.zip]

Archive with 1 entries (1 files):
- curroncol-1991211-supplementary.pdf
